# Supplementary material for: Increased IL-23R+ Th Cells Population Exhibits Higher SLEDAI-2K Scores in Systemic Lupus Erythematosus Patients
Source: Front Immunol. 2021 Aug 17;12:690908. doi: 10.3389/fimmu.2021.690908 (PMC8416093; doi:10.3389/fimmu.2021.690908)
Supplement: Supplementary file 3 [file Table_7.xlsx]

## Sheet: SLE_patients
	Supplementary Table 7. Clinico-demographical, immunological and IL-23/IL-17 axis characteristics of each individual SLE patient and healthy control.
	SLE patients (n=50)
	No.	ID	Age	Gender (0=F; 1=M)	Ethnicity (0=Malay; 1=Chinese)	Family history of autoimmune disease (0=No; 1=Yes)	SLEDAI-2K score	SLEDAI-2K score (0=0; 1=>0)	ANA (0=Neg; 1=Pos)	ANA pattern (ICAP code)	Anti-dsDNA (IU/ml)	Anti-dsDNA (0=Neg; 1=Pos)	CRP (mg/l)	IL-17 (pg/ml)	IL-23 (pg/ml)	IL-17RA+ Th cells (%)	IL-23R+ Th cells (%)	Prednisolone (0=No; 1=Yes)	Immuno-suppressant (0=No; 1=Yes)
	1	PT01	33	0	0	1	0	0	1	AC-5	187.6	1	0	1.911	70.6	0.55	84.6	1	1
	2	PT02	56	0	0	1	0	0	0	Neg	49	0	0	2.68288	231.65	50.2	74.3	1	1
	3	PT03	36	0	0	0	0	0	1	AC-4	98.384	1	0	4.93835	25.0829	47.3	85.1	1	1
	5	PT05	32	0	0	0	5	1	1	AC-5	115.6	1	6	5.24461	14.903	47.3	80.7	1	0
	6	PT06	40	0	0	0	6	1	1	AC-1	269.36	1	5	5.20633	15.1639	47.6	76.1	1	1
	7	PT07	28	0	0	1	2	1	1	AC-4	126.2	1	0	5.28289	73.297	53.5	94.8	0	1
	8	PT08	21	0	0	1	0	0	0	Neg	106.3	1	0	0.42918	4.6305	48.3	88.1	0	0
	9	PT09	20	0	0	0	1	1	1	AC-5	19.573	0	0	2.91081	17.555	60.3	91	1	0
	10	PT10	59	0	0	0	1	1	1	AC-4	26.118	0	36	2.60808	12.0008	56.4	92.4	1	0
	11	PT11	31	0	0	0	0	0	1	AC-3	29.26	0	0	4.74694	24.0465	54.1	90.9	0	0
	12	PT12	26	0	0	0	14	1	1	AC-5	111.28	1	0	4.24928	231.65	57.8	93.6	1	1
	13	PT13	35	0	0	0	0	0	1	AC-5	87.125	1	0	2.21643	38.795	44.2	87.3	1	0
	14	PT14	28	0	0	0	8	1	1	AC-5	252.93	1	0	5.16804	18.903	47.3	91.3	1	0
	16	PT16	24	1	0	0	14	1	1	AC-5	49	0	24	5.0532	19.5892	42.2	92.1	1	0
	17	PT17	44	0	0	0	2	1	1	AC-11	382.99	1	0	1.5105	23.01	10	89.2	1	0
	18	PT18	30	0	0	1	14	1	1	AC-19	230.8	1	0	0.62942	57.002	10.7	93.9	1	0
	19	PT19	43	0	0	0	0	0	0	Neg	27.559	0	11	0.42918	25.0829	16.5	89.1	1	1
	20	PT20	32	0	0	0	8	1	1	AC-5	53.676	1	0	2.6318	24.5647	11.7	98	1	0
	21	PT21	24	0	0	0	6	1	1	AC-5	308.83	1	0	0.74956	48.685	22.4	95.1	1	1
	22	PT22	34	0	0	0	0	0	1	AC-2	49	0	9	0.34908	14.4972	32.4	94.2	0	1
	23	PT23	52	0	0	0	0	0	1	AC-5	377.82	1	0	0.42918	22.387	25.4	88.9	0	0
	24	PT24	20	0	0	0	0	0	1	AC-2	6.1539	0	0	0.62942	16.88	19.8	97.6	0	1
	25	PT25	56	0	0	0	8	1	1	AC-5	49	0	8	0.66947	20.6261	27	95.7	1	0
	26	PT26	26	0	0	0	4	1	1	AC-4	140.27	1	0	0.46922	25.9121	25.2	89.2	1	0
	27	PT27	38	0	0	0	3	1	1	AC-5	113.51	1	7	5.20633	240.08	21.3	87.5	1	0
	28	PT28	49	0	0	1	0	0	1	AC-4	399.58	1	8	5.16804	22.699	19.2	88	1	1
	29	PT29	29	0	0	1	0	0	1	AC-2	54.436	1	7	5.51258	16.431	21.1	81.9	1	1
	30	PT30	27	0	0	0	8	1	1	AC-4	236.36	1	6	1.3102	44.527	28.4	93.5	1	1
	31	PT31	55	0	0	1	0	0	1	AC-1	49	0	0	2.67935	23.1136	26.6	90.3	1	0
	32	PT32	35	0	0	1	6	1	0	Neg	220.74	1	0	4.67038	36.098	18.5	98	1	1
	33	PT33	21	0	0	1	4	1	0	Neg	171.92	1	8	5.43602	90.942	32	91.2	1	1
	34	PT34	26	0	0	1	0	0	1	AC-4	11.965	0	7	2.86899	15.981	30	90.6	0	0
	36	PT36	21	0	0	0	2	1	1	AC-11	299.99	1	0	5.35945	20.814	42.1	92.6	1	0
	37	PT37	31	0	0	0	9	1	1	AC-13	21.078	0	0	5.32117	132.86	43.5	92.5	1	1
	39	PT39	39	0	0	0	0	0	1	AC-5	401	1	5	2.87429	15.7258	59.2	92.1	0	0
	40	PT40	18	0	0	0	8	1	1	AC-8	401	1	0	5.28289	54.979	30.7	90.6	0	0
	41	PT41	34	0	0	0	0	0	1	AC-11	401	1	0	5.01492	21.0406	31.4	77.1	0	1
	42	PT42	39	0	0	0	0	0	1	AC-5	101.87	1	7	6.16337	71.048	58.7	91.7	0	0
	43	PT43	39	0	0	0	0	0	1	AC-5	200.97	1	20	5.43602	297.7	53.5	90.3	1	0
	44	PT44	34	0	0	1	0	0	1	AC-11	107.32	1	0	5.16804	29.6435	49.9	93.8	1	0
	45	PT45	21	0	0	0	0	0	1	AC-5	154.19	1	0	5.39773	18.0348	41.6	91.4	1	0
	46	PT46	25	0	0	0	8	1	1	AC-26	65.013	1	0	5.4743	21.5589	37.3	95	1	1
	47	PT47	53	0	0	0	0	0	1	AC-5	303.81	1	0	4.97663	16.9984	42.3	89	1	0
	48	PT48	23	0	0	0	22	1	1	AC-11	401	1	0	5.43602	20.256	34.2	96.1	0	0
	49	PT49	55	0	0	0	0	0	1	AC-5	48.578	0	7	5.12976	35.549	57.1	87.9	1	1
	50	PT50	44	0	0	0	4	1	1	AC-1	401	1	6	4.59382	20.1078	57.2	87.6	1	1
	4	PT04	34	0	1	0	2	1	1	AC-8	145.06	1	21	2.52446	101.51	50.2	84.7	1	0
	15	PT15	45	0	1	0	0	0	1	AC-5	174.58	1	10	4.55554	13.4269	41.8	92.1	0	1
	35	PT35	36	0	1	1	6	1	1	AC-5	8.1411	0	7	5.43602	15.082	32.6	88.6	1	0
	38	PT38	39	0	1	0	18	1	1	AC-5	147.35	1	9	0.22893	15.2664	36.2	96.9	1	0

## Sheet: Healthy_controls
	Healthy controls (n=50)
	No.	ID	Age	Gender (0=F; 1=M)	Ethnicity (0=Malay; 1=Chinese; 2=Indian)	Family history of autoimmune disease	IL-17 (pg/ml)	IL-23 (pg/ml)	IL-17RA+ Th cells (%)	IL-23R+ Th cells (%)	Prednisolone (yes/no)	Immunosuppressant (yes/no)
	1	CT01	33	0	0	NONE	6.36778	25.5353	0.41	31	NO	NO
	2	CT02	26	0	0	NONE	6.16126	22.0635	23.5	24.4	NO	NO
	3	CT03	24	0	0	NONE	5.98916	24.4338	19.2	25.6	NO	NO
	4	CT04	24	0	0	NONE	6.53988	19.3267	9.12	34.7	NO	NO
	5	CT05	24	0	0	NONE	6.98735	25.5353	11.1	37.4	NO	NO
	6	CT06	25	0	0	NONE	6.12684	23.132	12	8.41	NO	NO
	7	CT07	24	0	0	NONE	5.78263	43.195	12.4	36.5	NO	NO
	8	CT08	24	0	0	NONE	5.19749	12.829	16.7	29.3	NO	NO
	9	CT09	30	1	0	NONE	5.43843	13.266	17.5	40.5	NO	NO
	10	CT10	30	0	0	NONE	4.8877	32.9456	18.3	34	NO	NO
	11	CT11	24	1	0	NONE	4.78444	21.6299	19.3	22.3	NO	NO
	12	CT12	27	0	0	NONE	5.33517	21.7301	2.76	37.7	NO	NO
	13	CT13	29	0	0	NONE	5.43843	9.8795	5.43	26.7	NO	NO
	14	CT14	33	0	0	NONE	5.61053	13.6247	5.84	41.7	NO	NO
	15	CT15	34	0	0	NONE	6.4022	33.3461	7	35.3	NO	NO
	16	CT16	53	0	0	NONE	4.95654	21.9303	21.9	31.9	NO	NO
	17	CT17	37	0	0	NONE	5.71379	30.7425	23	22.7	NO	NO
	18	CT18	31	1	0	NONE	4.92212	25.335	19.2	34.8	NO	NO
	19	CT19	30	0	0	NONE	5.09423	67.881	20.4	30.9	NO	NO
	20	CT20	31	0	0	NONE	5.12865	25.8052	22.9	35.8	NO	NO
	21	CT21	31	0	0	NONE	4.8877	27.5381	0.57	25.1	NO	NO
	23	CT23	32	0	0	NONE	5.36959	3.3257	0.57	31.9	NO	NO
	24	CT24	32	0	0	NONE	5.12865	28.4393	1.27	35.6	NO	NO
	25	CT25	35	0	0	NONE	4.95654	22.0305	22.9	7.88	NO	NO
	26	CT26	32	0	0	NONE	4.75002	21.8302	23.8	23.8	NO	NO
	27	CT27	20	0	0	NONE	4.19929	17.4617	35.2	35	NO	NO
	29	CT29	25	0	0	NONE	5.2099	31.6438	45.4	35.3	NO	NO
	32	CT32	24	0	0	NONE	4.3714	45.974	31.4	35	NO	NO
	33	CT33	24	0	0	NONE	2.44103	19.3267	32.3	23.7	NO	NO
	34	CT34	25	0	0	NONE	4.64676	60.085	32.6	27.2	NO	NO
	35	CT35	29	0	0	NONE	4.61234	32.84	32.7	29.8	NO	NO
	36	CT36	24	0	0	NONE	4.33698	18.3253	35.4	33.2	NO	NO
	41	CT41	26	0	0	NONE	6.33336	64.715	53.4	35.2	NO	NO
	42	CT42	24	0	0	NONE	6.02358	6.0668	55.2	40.8	NO	NO
	43	CT43	25	0	0	NONE	5.36959	42.446	47	26.5	NO	NO
	45	CT45	43	0	0	NONE	6.12684	30.6424	39.8	33.5	NO	NO
	46	CT46	33	0	0	NONE	5.78263	5.2951	45.9	27.4	NO	NO
	47	CT47	31	0	0	NONE	5.61053	31.5436	37.3	30.1	NO	NO
	48	CT48	35	1	0	NONE	5.74821	78.936	36.1	33.8	NO	NO
	49	CT49	31	1	0	NONE	4.8877	26.9373	36.7	35.3	NO	NO
	50	CT50	33	0	0	NONE	5.50727	3.97722	37.1	33.3	NO	NO
	22	CT22	30	0	1	NONE	4.99096	23.6327	0.62	34.5	NO	NO
	28	CT28	20	1	1	NONE	4.3714	29.107	45.1	36	NO	NO
	30	CT30	24	0	1	NONE	4.57792	7.4999	28.2	36.3	NO	NO
	31	CT31	25	0	1	NONE	4.47466	50.494	25.6	29.7	NO	NO
	37	CT37	25	0	1	NONE	4.33698	20.3281	31.1	33.6	NO	NO
	38	CT38	24	1	1	NONE	4.3714	25.1348	29.3	30.1	NO	NO
	44	CT44	24	0	1	NONE	5.50727	4.9644	35.4	28	NO	NO
	39	CT39	24	1	2	NONE	4.3714	26.6368	31.1	34.5	NO	NO
	40	CT40	24	1	2	NONE	4.30256	27.8385	47.9	32.3	NO	NO
